# Supplementary material for: Biomarkers of professional cybersportsmen: Event related potentials and cognitive tests study
Source: PLoS One. 2023 Aug 1;18(8):e0289293. doi: 10.1371/journal.pone.0289293 (PMC10393144; doi:10.1371/journal.pone.0289293)
Supplement: S1 Data — (ZIP) [file pone.0289293.s007.zip]

Archive with 17 entries (17 files):
- Both experiments/topomaps_non_correct_RTD_amp.jpg
- Both experiments/topomaps_non_final_VS_amp.jpg
- Both experiments/topomaps_pro_correct_RTD_amp.jpg
- Both experiments/topomaps_pro_final_VS_amp.jpg
- Both experiments/topomaps_pro_hours_amp.jpg
- Cognitive tests/RTD_test.jpg
- Cognitive tests/RTM_test.jpg
- Cognitive tests/VS.jpg
- EEG experiments/ERP_compare.png
- EEG experiments/SPECTR__C_1_compare.png
- EEG experiments/SPECTR_CS_1_compare.png
- EEG experiments/SPECTR_CS_2_compare.png
- EEG experiments/SPECTR_CS_3_compare.png
- ijmpi_authors.cls
- S1 Appendix.docx
- S2 Appendix.docx
- Supplimentary_S3-S6.tex
