# Supplementary material for: Biomarkers of professional cybersportsmen: Event related potentials and cognitive tests study
Source: PLoS One. 2023 Aug 1;18(8):e0289293. doi: 10.1371/journal.pone.0289293 (PMC10393144; doi:10.1371/journal.pone.0289293)
Supplement: S1 Data — (ZIP) [file pone.0289293.s007.zip › Supplimentary_S3-S6.tex]

\documentclass{ijmpi_authors}
% \usepackage [english, turkish] {babel}
\usepackage{lipsum}
\usepackage{color}
\usepackage{multirow}
\usepackage{array}
\usepackage{arydshln}
\usepackage{booktabs}
\usepackage{indentfirst}
\usepackage{mathtools}
\usepackage{amsmath}
\usepackage{flafter}
\usepackage{enumitem}
\usepackage{graphicx}
\usepackage{float}
% \usepackage{caption}

% \usepackage[lofdepth,lotdepth]{subfig}
\usepackage{multicol}
\usepackage{subfigure}


% \usepackage[showframe]{geometry}


% \usepackage{caption}
% \usepackage{subcaption}

% =======================================================================
\begin{document}


\twocolumn[
\title{Biomarkers of Professional Cybersportsmen: Event Related Potentials and Cognitive Tests Study}


\author{Gostilovich}{S.}{\ast}
\author{Kotliar-Shapirov}{A.}{\ast}
\author{Znobishchev}{A.}{\ast}
\author{Phan}{A.-H }{}
\author{Cichocki}{A. }{}

\affiliation{a}{Center for Computational and Data-Intensive Science and Engineering, Skolkovo Institute of Science and Technology}
\affiliation{\ast}{The first three authors contributed equality.}
\affiliation{\dagger}{The corresponding authors: sergei.gostilovich@gmail.com, kotlyar.shapirov@gmail.com}

\maketitle

% \begin{abstract}
% \end{abstract}
]
% =======================================================================


\pagestyle{plain}
% \newpage
% \clearpage
\twocolumn[\section*{S3 Appendix. Cognitive tests description}]
\setcounter{page}{1}
\label{appendixA}
\setcounter{figure}{0}
\renewcommand\thefigure{S3.\arabic{figure}}

\subsubsection*{RTM and RTK tests}
A red circle will show up after a random time (e.g., from 2 to 5 seconds) at the center of the screen. After the participant sees the circle, he/she should click the mouse (for RTM) or press the space button (for RTK) as soon as possible. The participant interacts with the mouse with the right hand and the keyboard with the left hand as if he/she is playing in CS:GO. As an example, the view of the RTM test is presented in Figure~\ref{fig:RTM_RTKs}.

\begin{figure}[!htb]
	\centering
	\includegraphics[scale=0.24]{Cognitive tests/RTM_test.jpg}
	\caption{View of RTM test.}
	\label{fig:RTM_RTKs}
\end{figure}

\subsubsection*{RTD test}
A red or a blue circle (each with a 50\% chance) will show up after a random time (e.g., from 2 to 5 seconds) at the center of the screen. After the participant sees the circle, he/she should, as soon as possible, click the appropriate mouse button: left click for red circles and right click for blue circles. The participant interacts with the mouse with the right hand as if he/she is playing in CS:GO.
As an example, the view of the RTD test is presented in Figure~\ref{fig:RTDs}.


\begin{figure}[!htb]
	\centering
	\includegraphics[scale=0.24]{Cognitive tests/RTD_test.jpg}
	\caption{View of RTD test during presenting of a blue circle.}
	\label{fig:RTDs}
\end{figure}


\subsubsection*{VS test}
A matrix of letters is shown to the participant at the center of the screen. 50\% of which are filled with letters ``T'', and the remaining 50\% are empty. Additionally, one letter ``L'' can be presented in the matrix with a 50\% chance. The subject has to click the left mouse button if he/she believes that the letter ``L'' is presented or the right mouse button otherwise. In the conducted experiments, the size of the matrix was 19x19.
The view of VS test is presented in Figure~\ref{fig:VS}

\begin{figure}[!htb]
	\centering
	\includegraphics[scale=0.24]{Cognitive tests/VS.jpg}
	\caption{View of VS  test.}
	\label{fig:VS}
\end{figure}


\onecolumn


\clearpage
\section*{S4 Appendix. Topographical spectrums} 
\setcounter{page}{1}
\setcounter{figure}{0}
\renewcommand\thefigure{S4.\arabic{figure}}
\label{appendixB}
\begin{figure*}[!htb]
	\centering
	\includegraphics[scale=0.92]{EEG experiments/SPECTR__C_1_compare.png}
	\caption{Topographical spectrums for Blue/Red Ball paradigm. Top row compares ERP spectrums (target vs non-target) for novices (NOV, left) and professionals (PRO, right). Bottom row compares spectrums of these groups (PRO vs NOV) for blue ball (non-target, left) and red ball (target, right) markers. Statistically non-significant regions (p>0.05 for nonparametric TFCE) are colored white. Significant regions (p<0.05) are colored as difference in mean spectrograms for target vs. non-target (top) and  PRO vs. NOV (bottom).}
	\label{fig:TOPO__C_1}
\end{figure*}
\clearpage
\begin{figure*}[!htb]
	\centering
	\includegraphics[scale=0.6]{EEG experiments/SPECTR_CS_1_compare.png}
	\caption{Topographical spectrums for Big Terrors paradigm. Top row compares ERP spectrums (target vs non-target) for novices (NOV, left) and professionals (PRO, right). Bottom row compares spectrums of these groups (PRO vs NOV) for empty (non-target, left) and terror (target, right) markers. Statistically non-significant regions (p>0.05 for nonparametric TFCE) are colored white. Significant regions (p<0.05) are colored as difference in mean spectrograms for target vs. non-target (top) and  PRO vs. NOV (bottom).}
	\label{fig:TOPO_CS_1}
\end{figure*}
\clearpage
\begin{figure*}[!htb]
	\centering
	\includegraphics[scale=0.6]{EEG experiments/SPECTR_CS_2_compare.png}
	\caption{Topographical spectrums for Medium Terrors paradigm. Top row compares ERP spectrums (target vs non-target) for novices (NOV, left) and professionals (PRO, right). Bottom row compares spectrums of these groups (PRO vs NOV) for empty (non-target, left) and terror (target, right) markers. Statistically non-significant regions (p>0.05 for nonparametric TFCE) are colored white. Significant regions (p<0.05) are colored as difference in mean spectrograms for target vs. non-target (top) and  PRO vs. NOV (bottom).}
	\label{fig:TOPO_CS_2}
\end{figure*}
\clearpage
\begin{figure*}[!htb]
	\centering
	\includegraphics[scale=0.6]{EEG experiments/SPECTR_CS_3_compare.png}
	\caption{Topographical spectrums for Small Terrors paradigm. Top row compares ERP spectrums (target vs non-target) for novices (NOV, left) and professionals (PRO, right). Bottom row compares spectrums of these groups (PRO vs NOV) for empty (non-target, left) and terror (target, right) markers. Statistically non-significant regions (p>0.05 for nonparametric TFCE) are colored white. Significant regions (p<0.05) are colored as difference in mean spectrograms for target vs. non-target (top) and  PRO vs. NOV (bottom).}
	\label{fig:TOPO_CS_3}
\end{figure*}
\clearpage


\section*{S5 Appendix. ERP components peak amplitude and latency distribution} 
\label{appendixC}
\setcounter{page}{1}
\setcounter{figure}{0}
\renewcommand\thefigure{S5.\arabic{figure}}

\begin{figure*}[!htb]
	\centering
	\includegraphics[scale=0.65]{EEG experiments/ERP_compare.png}
	\caption{Latency and amplitude distribution of peaks of ERP components for professionals (PRO) and novices (NOV).}
	\label{fig:ellipse_plots}
\end{figure*}

\clearpage


\section*{S6 Appendix. Correlation analysis}
\label{appendixF}
\setcounter{page}{1}
\setcounter{figure}{0}
\renewcommand\thefigure{S6.\arabic{figure}}
\begin{figure*}[!htb]
    \centering
    \subfigure[]{\includegraphics[width=0.48\textwidth]{Both experiments/topomaps_pro_correct_RTD_amp.jpg}}
    \hfill
    \subfigure[]{\includegraphics[width=0.48\textwidth]{Both experiments/topomaps_non_correct_RTD_amp.jpg}}
    \caption{Topomaps of correlations between correct rate in RTD and mean amplitudes of ERP components for PRO (a) and NOVICE (b) groups. Columns represent ERP components: P200, N200, and P300. Rows represent EEG paradigms: Blue/Red Ball (B/RB), Big Terrors (BT), Medium Terrors (MT), and Small Terrors (ST). The statistically significant channels are highlighted by green circles.}
    \label{fig:toptmaps_correct_RTD_amp}
\end{figure*}


\begin{figure*}[!htb]
    \centering
    \subfigure[]{\includegraphics[width=0.48\textwidth]{Both experiments/topomaps_pro_final_VS_amp.jpg}}
    \hfill
    \subfigure[]{\includegraphics[width=0.48\textwidth]{Both experiments/topomaps_non_final_VS_amp.jpg}}
    \caption{Topomaps of correlations between final score in VS and mean amplitudes of ERP components for PRO (a) and NOVICE (b) groups. Columns represent ERP components: P200, N200, and P300. Rows represent EEG paradigms: Blue/Red Ball (B/RB), Big Terrors (BT), Medium Terrors (MT), and Small Terrors (ST).  The statistically significant channels are highlighted by green circles.}
    \label{fig:toptmaps_final_VS_amp}
\end{figure*}


\begin{figure*}[!htb]
	\centering
	\includegraphics[scale=0.4]{Both experiments/topomaps_pro_hours_amp.jpg}
	\caption{Topomaps of correlations between hours spent in CS:GO and mean amplitudes of ERP components for professional players. Columns represent ERP components: P200, N200, and P300. Rows represent EEG paradigms: Blue/Red Ball (B/RB), Big Terrors (BT), Medium Terrors (MT), and Small Terrors (ST).  The statistically significant channels are highlighted by green circles.}
	\label{fig:topomaps_pro_hours_amp}
\end{figure*}


\end{document}
